# Supplementary material for: Integration of single-cell and bulk RNA sequencing reveals divergent T-cell immune circuits and a shared osteo-immune pathway in spinal tuberculosis and brucellar spondylitis
Source: Front Cell Infect Microbiol. 2026 May 19;16:1811708. doi: 10.3389/fcimb.2026.1811708 (PMC13226540; doi:10.3389/fcimb.2026.1811708)
Supplement: Supplementary file 3 [file Table1.xlsx]

## Sheet: Supplementary Table 1
Supplementary Table 1. The clinical characteristics of all patients
Item	STB01	STB02	STB03	STB04	STB05	STB06	STB07	STB08	STB09	STB10	BS01	BS02	BS03	BS04	BS05	BS06	BS07	BS08
Age (years)	58	38	56	40	26	62	68	67	65	66	49	58	42	61	65	61	62	61
Disease duration (months)	24	3	12	4	2	3	36	3	8	24	4	3	5	6	4	3	3	12
Erythrocyte sedimentation rate (ESR, mm/h)	14	9	45	80	15	2	19	23	37	48	28	2	56	14	25	45	7	3
C-reactive protein (CRP, mg/L)	49.1	29.5	6.61	38.2	12.6	9.66	25.5	116	42.5	120	15	39.6	22.8	9.35	19.6	25.6	6.25	7.37
Procalcitonin (PCT, ng/mL)	0.55	0.072	0.16	0.072	0.072	0.072	0.072	0.66	0.036	0.036	0.072	0.036	0.036	0.036	0.036	0.036	0.036	0.036
White blood cell count (×10⁹/L)	7.34	7.38	6.62	5.89	4.71	6.81	5.95	7.59	4.93	6.24	5.98	4.81	8.92	4.88	3.87	3.98	5.06	4.06
Haemoglobin (g/L)	103	132	127	92	111	160	151	135	143	131	108	154	129	142	115	119	114	136
T-SPOT test	+	+	+	+	+	+	-	+	+	+	-	-	-	+	-	-	+	+
Xpert MTB/RIF assay	+	+	+	-	+	+	+	-	+	+	-	-	-	-	-	-	-	-
Bacterial/Mycobacterial culture	-	-	-	-	-	-	-	-	-	-	+	-	-	-	+	-	-	-
Metagenomic/Targeted next-generation sequencing (mNGS/tNGS)	+	+	+	+	-	+	+	+	+	-	+	+	+	+	+	+	+	-
Histopathology/Acid-fast staining	+	+	+	-	-	+	-	-	-	-	-	-	-	-	-	-	-	-
Agglutination test (Brucella)	-	-	-	-	-	-	-	-	-	-	+	+	-	+	+	+	+	+
Lesion location	L1-2	L4-5	T12-L1	L5-S1	L2-L3	L3-4	T10-T12	T11-L1	L5-S1	L5-S1	L5-S1	L5	L5-S1	T9-T10	L4-5	T6-7	T12-L1	L5-S1
Surgical intervention	Yes	Yes	Yes	Yes	Yes	Yes	Yes	Yes	Yes	Yes	Yes	Yes	Yes	Yes	Yes	Yes	Yes	Yes
Inclusion in single-cell RNA sequencing	Included	Included	Included	Not included	Not included	Not included	Not included	Not included	Not included	Not included	Included	Included	Included	Not included	Not included	Not included	Not included	Not included
Inclusion in bulk RNA sequencing	Not included	Not included	Not included	Included	Included	Included	Included	Included	Included	Included	Not included	Not included	Not included	Included	Included	Included	Included	Included
+ represents positive, - represents negative
