# Supplementary material for: Integration of single-cell and bulk RNA sequencing reveals divergent T-cell immune circuits and a shared osteo-immune pathway in spinal tuberculosis and brucellar spondylitis
Source: Front Cell Infect Microbiol. 2026 May 19;16:1811708. doi: 10.3389/fcimb.2026.1811708 (PMC13226540; doi:10.3389/fcimb.2026.1811708)
Supplement: Supplementary file 4 [file Table2.xlsx]

## Sheet: Sheet1
Supplementary Table 2. Top 10 marker genes of nine clusters in UMAP
gene	p-value	avg_log2FC	pct.1	pct.2	cluster	gene_diff	ensembl_id	gene_type	gene_description
FCGR3B	0	3.70437	0.659	0.021	Neutrophil	31.381	ENSG00000162747	protein_coding	Fc fragment of IgG receptor IIIb [Source:HGNC Symbol;Acc:HGNC:3620]
AQP9	0	3.58691	0.721	0.15	Neutrophil	4.807	ENSG00000103569	protein_coding	aquaporin 9 [Source:HGNC Symbol;Acc:HGNC:643]
MS4A2	0	3.4281	0.947	0.012	Mast_cell	78.917	ENSG00000149534	protein_coding	membrane spanning 4-domains A2 [Source:HGNC Symbol;Acc:HGNC:7316]
RSAD2	0	3.23801	0.4	0.086	Neutrophil	4.651	ENSG00000134321	protein_coding	radical S-adenosyl methionine domain containing 2 [Source:HGNC Symbol;Acc:HGNC:30908]
AC005050.3	0	2.69487	0.478	0.025	Neutrophil	19.12	ENSG00000286076	lncRNA	--
ALDH1A2	0	2.55187	0.448	0.073	Neutrophil	6.137	ENSG00000128918	protein_coding	aldehyde dehydrogenase 1 family member A2 [Source:HGNC Symbol;Acc:HGNC:15472]
KCNJ15	0	2.50534	0.414	0.083	Neutrophil	4.988	ENSG00000157551	protein_coding	potassium voltage-gated channel subfamily J member 15 [Source:HGNC Symbol;Acc:HGNC:6261]
LINC02725	0	2.46219	0.881	0.013	Osteoclasts	67.769	ENSG00000273415	lncRNA	long intergenic non-protein coding RNA 2725 [Source:HGNC Symbol;Acc:HGNC:54242]
FFAR2	0	2.4408	0.398	0.02	Neutrophil	19.9	ENSG00000126262	protein_coding	free fatty acid receptor 2 [Source:HGNC Symbol;Acc:HGNC:4501]
IL1RL1	0	2.39606	0.811	0.01	Mast_cell	81.1	ENSG00000115602	protein_coding	interleukin 1 receptor like 1 [Source:HGNC Symbol;Acc:HGNC:5998]
BLK	0	2.21349	0.738	0.016	B_cell	46.125	ENSG00000136573	protein_coding	BLK proto-oncogene, Src family tyrosine kinase [Source:HGNC Symbol;Acc:HGNC:1057]
HSD11B1-AS1	0	2.14177	0.384	0.03	Neutrophil	12.8	ENSG00000227591	lncRNA	HSD11B1 antisense RNA 1 [Source:HGNC Symbol;Acc:HGNC:54053]
HCAR3	0	2.11211	0.314	0.05	Neutrophil	6.28	ENSG00000255398	protein_coding	hydroxycarboxylic acid receptor 3 [Source:HGNC Symbol;Acc:HGNC:16824]
PAX5	0	2.0023	0.693	0.008	B_cell	86.625	ENSG00000196092	protein_coding	paired box 5 [Source:HGNC Symbol;Acc:HGNC:8619]
FCRL1	0	1.98156	0.679	0.006	B_cell	113.167	ENSG00000163534	protein_coding	Fc receptor like 1 [Source:HGNC Symbol;Acc:HGNC:18509]
AL157895.1	0	1.88153	0.701	0.006	Mast_cell	116.833	ENSG00000233968	lncRNA	novel transcript, antisense to C10orf112
AC131944.1	0	1.83693	0.737	0.008	Osteoclasts	92.125	ENSG00000286618	lncRNA	--
JSRP1	0	1.83279	0.65	0.032	Plasma_cell	20.312	ENSG00000167476	protein_coding	junctional sarcoplasmic reticulum protein 1 [Source:HGNC Symbol;Acc:HGNC:24963]
CCR5AS	0	1.72751	0.272	0.048	Neutrophil	5.667	ENSG00000223552	lncRNA	CCR5 antisense RNA [Source:HGNC Symbol;Acc:HGNC:54398]
SIGLEC15	0	1.71274	0.881	0.012	Osteoclasts	73.417	ENSG00000197046	protein_coding	sialic acid binding Ig like lectin 15 [Source:HGNC Symbol;Acc:HGNC:27596]
CD3G	0	1.56922	0.563	0.07	T_NK	8.043	ENSG00000160654	protein_coding	CD3g molecule [Source:HGNC Symbol;Acc:HGNC:1675]
POU2AF1	0	1.56882	0.629	0.034	Plasma_cell	18.5	ENSG00000110777	protein_coding	POU class 2 homeobox associating factor 1 [Source:HGNC Symbol;Acc:HGNC:9211]
GCSAML	0	1.56226	0.56	0.004	Mast_cell	140	ENSG00000169224	protein_coding	germinal center associated signaling and motility like [Source:HGNC Symbol;Acc:HGNC:29583]
CDK15	0	1.54763	0.481	0.005	Mast_cell	96.2	ENSG00000138395	protein_coding	cyclin dependent kinase 15 [Source:HGNC Symbol;Acc:HGNC:14434]
COL19A1	0	1.50488	0.44	0.011	B_cell	40	ENSG00000082293	protein_coding	collagen type XIX alpha 1 chain [Source:HGNC Symbol;Acc:HGNC:2196]
GZMM	0	1.42937	0.492	0.06	T_NK	8.2	ENSG00000197540	protein_coding	granzyme M [Source:HGNC Symbol;Acc:HGNC:4712]
ZNF831	0	1.38583	0.459	0.063	T_NK	7.286	ENSG00000124203	protein_coding	zinc finger protein 831 [Source:HGNC Symbol;Acc:HGNC:16167]
CD24	0	1.37533	0.5	0.008	B_cell	62.5	ENSG00000272398	protein_coding	CD24 molecule [Source:HGNC Symbol;Acc:HGNC:1645]
KLRK1	0	1.33091	0.352	0.045	T_NK	7.822	ENSG00000213809	protein_coding	killer cell lectin like receptor K1 [Source:HGNC Symbol;Acc:HGNC:18788]
TM4SF18	0	1.29838	0.655	0.015	Endothelium	43.667	ENSG00000163762	protein_coding	transmembrane 4 L six family member 18 [Source:HGNC Symbol;Acc:HGNC:25181]
LINC02829	0	1.26235	0.386	0.002	Mast_cell	193	ENSG00000229274	lncRNA	long intergenic non-protein coding RNA 2829 [Source:HGNC Symbol;Acc:HGNC:54362]
TPSD1	0	1.25035	0.483	0.003	Mast_cell	161	ENSG00000095917	protein_coding	tryptase delta 1 [Source:HGNC Symbol;Acc:HGNC:14118]
LINC02752	0	1.2293	0.406	0.005	Mast_cell	81.2	ENSG00000254401	lncRNA	long intergenic non-protein coding RNA 2752 [Source:HGNC Symbol;Acc:HGNC:54272]
AP002075.1	0	1.18903	0.452	0.004	B_cell	113	ENSG00000251309	lncRNA	novel transcript
ACOXL	0	1.17674	0.421	0.013	Plasma_cell	32.385	ENSG00000153093	protein_coding	acyl-CoA oxidase like [Source:HGNC Symbol;Acc:HGNC:25621]
CALB2	0	1.13793	0.426	0.003	Mast_cell	142	ENSG00000172137	protein_coding	calbindin 2 [Source:HGNC Symbol;Acc:HGNC:1435]
TNFRSF13B	0	1.12111	0.424	0.008	B_cell	53	ENSG00000240505	protein_coding	TNF receptor superfamily member 13B [Source:HGNC Symbol;Acc:HGNC:18153]
CD8B	0	1.1203	0.257	0.037	T_NK	6.946	ENSG00000172116	protein_coding	CD8b molecule [Source:HGNC Symbol;Acc:HGNC:1707]
LINC02397	0	1.09024	0.387	0.008	B_cell	48.375	ENSG00000205056	lncRNA	long intergenic non-protein coding RNA 2397 [Source:HGNC Symbol;Acc:HGNC:53323]
CTLA4	0	1.03603	0.257	0.037	T_NK	6.946	ENSG00000163599	protein_coding	cytotoxic T-lymphocyte associated protein 4 [Source:HGNC Symbol;Acc:HGNC:2505]
AC023194.3	0	1.00556	0.517	0.004	Osteoclasts	129.25	ENSG00000253675	lncRNA	novel transcript
SH3GL2	0	0.997107	0.483	0.004	Osteoclasts	120.75	ENSG00000107295	protein_coding	SH3 domain containing GRB2 like 2, endophilin A1 [Source:HGNC Symbol;Acc:HGNC:10831]
ARFGEF3	0	0.989735	0.686	0.007	Osteoclasts	98	ENSG00000112379	protein_coding	ARFGEF family member 3 [Source:HGNC Symbol;Acc:HGNC:21213]
LINC01871	0	0.978374	0.297	0.037	T_NK	8.027	ENSG00000235576	lncRNA	long intergenic non-protein coding RNA 1871 [Source:HGNC Symbol;Acc:HGNC:52690]
MYCT1	0	0.969656	0.631	0.011	Endothelium	57.364	ENSG00000120279	protein_coding	MYC target 1 [Source:HGNC Symbol;Acc:HGNC:23172]
TNFRSF17	0	0.941378	0.487	0.012	Plasma_cell	40.583	ENSG00000048462	protein_coding	TNF receptor superfamily member 17 [Source:HGNC Symbol;Acc:HGNC:11913]
IGLV3-1	0	0.923352	0.344	0.007	Plasma_cell	49.143	ENSG00000211673	IG_V_gene	immunoglobulin lambda variable 3-1 [Source:HGNC Symbol;Acc:HGNC:5896]
FCRL5	0	0.917462	0.522	0.016	Plasma_cell	32.625	ENSG00000143297	protein_coding	Fc receptor like 5 [Source:HGNC Symbol;Acc:HGNC:18508]
GPR171	0	0.852157	0.282	0.032	T_NK	8.812	ENSG00000174946	protein_coding	G protein-coupled receptor 171 [Source:HGNC Symbol;Acc:HGNC:30057]
KRT19	0	0.836559	0.304	0.004	Mast_cell	76	ENSG00000171345	protein_coding	keratin 19 [Source:HGNC Symbol;Acc:HGNC:6436]
AC010609.1	0	0.8355	0.261	0.034	T_NK	7.676	ENSG00000253980	lncRNA	novel transcript
VPREB3	0	0.82681	0.274	0.006	B_cell	45.667	ENSG00000128218	protein_coding	V-set pre-B cell surrogate light chain 3 [Source:HGNC Symbol;Acc:HGNC:12710]
AC092546.1	0	0.82577	0.37	0.014	Plasma_cell	26.429	ENSG00000249988	lncRNA	novel transcript
ARHGEF15	0	0.817981	0.572	0.011	Endothelium	52	ENSG00000198844	protein_coding	Rho guanine nucleotide exchange factor 15 [Source:HGNC Symbol;Acc:HGNC:15590]
AC012236.1	0	0.809341	0.444	0.009	Plasma_cell	49.333	ENSG00000259772	lncRNA	uncharacterized LOC283710 [Source:NCBI gene;Acc:283710]
SH2D1A	0	0.799218	0.289	0.028	T_NK	10.321	ENSG00000183918	protein_coding	SH2 domain containing 1A [Source:HGNC Symbol;Acc:HGNC:10820]
SOX17	0	0.782262	0.418	0.009	Endothelium	46.444	ENSG00000164736	protein_coding	SRY-box transcription factor 17 [Source:HGNC Symbol;Acc:HGNC:18122]
ZAP70	0	0.782174	0.286	0.036	T_NK	7.944	ENSG00000115085	protein_coding	zeta chain of T cell receptor associated protein kinase 70 [Source:HGNC Symbol;Acc:HGNC:12858]
FCRL2	0	0.775517	0.28	0.005	B_cell	56	ENSG00000132704	protein_coding	Fc receptor like 2 [Source:HGNC Symbol;Acc:HGNC:14875]
CLEC10A	0	0.703066	0.297	0.017	Mono_Macrophage_DC	17.471	ENSG00000132514	protein_coding	C-type lectin domain containing 10A [Source:HGNC Symbol;Acc:HGNC:16916]
LILRB2	0	0.695971	0.485	0.026	Mono_Macrophage_DC	18.654	ENSG00000131042	protein_coding	leukocyte immunoglobulin like receptor B2 [Source:HGNC Symbol;Acc:HGNC:6606]
NOVA2	0	0.663957	0.48	0.008	Endothelium	60	ENSG00000104967	protein_coding	NOVA alternative splicing regulator 2 [Source:HGNC Symbol;Acc:HGNC:7887]
MMP2-AS1	0	0.620786	0.319	0.012	Mono_Macrophage_DC	26.583	ENSG00000260135	lncRNA	MMP2 antisense RNA 1 [Source:HGNC Symbol;Acc:HGNC:53142]
LINC01484	0	0.608967	0.276	0.002	Plasma_cell	138	ENSG00000253686	lncRNA	long intergenic non-protein coding RNA 1484 [Source:HGNC Symbol;Acc:HGNC:51136]
AC004704.1	0	0.560056	0.331	0.003	Osteoclasts	110.333	ENSG00000249815	lncRNA	novel transcript
SIGLEC1	0	0.554731	0.398	0.022	Mono_Macrophage_DC	18.091	ENSG00000088827	protein_coding	sialic acid binding Ig like lectin 1 [Source:HGNC Symbol;Acc:HGNC:11127]
FAM92B	0	0.548741	0.314	0.006	Plasma_cell	52.333	ENSG00000153789	protein_coding	family with sequence similarity 92 member B [Source:HGNC Symbol;Acc:HGNC:24781]
LRRC25	0	0.533922	0.418	0.02	Mono_Macrophage_DC	20.9	ENSG00000175489	protein_coding	leucine rich repeat containing 25 [Source:HGNC Symbol;Acc:HGNC:29806]
P2RY13	0	0.506058	0.315	0.017	Mono_Macrophage_DC	18.529	ENSG00000181631	protein_coding	purinergic receptor P2Y13 [Source:HGNC Symbol;Acc:HGNC:4537]
DOC2B	0	0.505522	0.367	0.008	Endothelium	45.875	ENSG00000272636	protein_coding	double C2 domain beta [Source:HGNC Symbol;Acc:HGNC:2986]
AC107021.1	0	0.475411	0.314	0.011	Nucleus_pulposus_cell	28.545	ENSG00000243415	lncRNA	novel transcript, antisense to PLOD2
LCN6	0	0.446965	0.276	0.005	Endothelium	55.2	ENSG00000267206	protein_coding	lipocalin 6 [Source:HGNC Symbol;Acc:HGNC:17337]
CD300LF	0	0.430111	0.344	0.017	Mono_Macrophage_DC	20.235	ENSG00000186074	protein_coding	CD300 molecule like family member f [Source:HGNC Symbol;Acc:HGNC:29883]
FCGR1B	0	0.429347	0.342	0.018	Mono_Macrophage_DC	19	ENSG00000198019	protein_coding	Fc fragment of IgG receptor Ib [Source:HGNC Symbol;Acc:HGNC:3614]
LHX6	0	0.401587	0.286	0.005	Endothelium	57.2	ENSG00000106852	protein_coding	LIM homeobox 6 [Source:HGNC Symbol;Acc:HGNC:21735]
IGDCC4	0	0.386326	0.343	0.011	Nucleus_pulposus_cell	31.182	ENSG00000103742	protein_coding	immunoglobulin superfamily DCC subclass member 4 [Source:HGNC Symbol;Acc:HGNC:13770]
PCDH18	0	0.36543	0.331	0.009	Nucleus_pulposus_cell	36.778	ENSG00000189184	protein_coding	protocadherin 18 [Source:HGNC Symbol;Acc:HGNC:14268]
NPR1	0	0.357467	0.284	0.005	Endothelium	56.8	ENSG00000169418	protein_coding	natriuretic peptide receptor 1 [Source:HGNC Symbol;Acc:HGNC:7943]
TLR8	0	0.352745	0.298	0.011	Mono_Macrophage_DC	27.091	ENSG00000101916	protein_coding	toll like receptor 8 [Source:HGNC Symbol;Acc:HGNC:15632]
SIGLEC9	0	0.351873	0.3	0.014	Mono_Macrophage_DC	21.429	ENSG00000129450	protein_coding	sialic acid binding Ig like lectin 9 [Source:HGNC Symbol;Acc:HGNC:10878]
FOXC2	0	0.345671	0.272	0.008	Nucleus_pulposus_cell	34	ENSG00000176692	protein_coding	forkhead box C2 [Source:HGNC Symbol;Acc:HGNC:3801]
RBAKDN	0	0.345001	0.297	0.003	Osteoclasts	99	ENSG00000273313	lncRNA	RBAK downstream neighbor [Source:HGNC Symbol;Acc:HGNC:33770]
MFAP4	0	0.340572	0.252	0.007	Nucleus_pulposus_cell	36	ENSG00000166482	protein_coding	microfibril associated protein 4 [Source:HGNC Symbol;Acc:HGNC:7035]
CREG2	0	0.337695	0.339	0.002	Osteoclasts	169.5	ENSG00000175874	protein_coding	cellular repressor of E1A stimulated genes 2 [Source:HGNC Symbol;Acc:HGNC:14272]
FLT4	0	0.330358	0.262	0.006	Endothelium	43.667	ENSG00000037280	protein_coding	fms related tyrosine kinase 4 [Source:HGNC Symbol;Acc:HGNC:3767]
HOXC9	0	0.323726	0.305	0.009	Nucleus_pulposus_cell	33.889	ENSG00000180806	protein_coding	homeobox C9 [Source:HGNC Symbol;Acc:HGNC:5130]
SNHG18	0	0.310531	0.312	0.009	Nucleus_pulposus_cell	34.667	ENSG00000250786	lncRNA	small nucleolar RNA host gene 18 [Source:HGNC Symbol;Acc:HGNC:49007]
IRX3	0	0.308203	0.267	0.009	Nucleus_pulposus_cell	29.667	ENSG00000177508	protein_coding	iroquois homeobox 3 [Source:HGNC Symbol;Acc:HGNC:14360]
CCN6	0	0.271428	0.254	0.007	Nucleus_pulposus_cell	36.286	ENSG00000112761	protein_coding	cellular communication network factor 6 [Source:HGNC Symbol;Acc:HGNC:12771]
HOXC6	0	0.267281	0.278	0.007	Nucleus_pulposus_cell	39.714	ENSG00000197757	protein_coding	homeobox C6 [Source:HGNC Symbol;Acc:HGNC:5128]
ESYT3	0	0.18382	0.271	0.002	Osteoclasts	135.5	ENSG00000158220	protein_coding	extended synaptotagmin 3 [Source:HGNC Symbol;Acc:HGNC:24295]
